# Supplementary material for: Genotype-Specific Vector Competence of Aedes albopictus for Japanese Encephalitis Virus Genotypes I, III, and V
Source: Viruses. 2025 Sep 29;17(10):1323. doi: 10.3390/v17101323 (PMC12567606; doi:10.3390/v17101323)
Supplement: Supplementary file 1 [file viruses-17-01323-s001.zip]

Archive with 1 entries (1 files):
- viruses-3837602-supplementary.pdf
